# Supplementary material for: Molecular Detection and Characterization of Babesia and Theileria in Cattle and Water Buffaloes from Southern Luzon, Philippines
Source: Microorganisms. 2022 Mar 22;10(4):678. doi: 10.3390/microorganisms10040678 (PMC9025510; doi:10.3390/microorganisms10040678)
Supplement: Supplementary file 1 [file microorganisms-10-00678-s001.zip]

Archive with 1 entries (1 files):
- microorganisms-1637629-supplementary.pdf
